# Supplementary material for: Accuracy of ctDNA-based minimal residual disease detection in predicting postoperative recurrence of breast cancer: a meta-analysis
Source: Front Oncol. 2026 Feb 3;16:1735752. doi: 10.3389/fonc.2026.1735752 (PMC12909176; doi:10.3389/fonc.2026.1735752)
Supplement: Supplementary file 1 [file Table1.xlsx]

## Sheet: III期分组
Supplementary Table S2. Information of each included study for meta-analysis between landmark and surveillance strategy.
Patients at stage III		Study	Landmark							Surveillance
			TP	FP	FN	TN	N	Sensitivity	Specifity	TP	FP	FN	TN	N	Sensitivity	Specifity
≥25.5%	89 (57.1%)	Jacqueline A 2024								30	6	4	116	156	0.88 (0.73–0.97)	0.95 (0.90–0.98)
	39 (27%)	Parsons HA 2020	6	0	26	90	122	0.19 (0.07–0.36)	1.00 (0.96–1.00)
	37（37%）	Elliott 2025	5	0	14	15	34	0.26 (0.09–0.51)	1.00 (0.78–1.00)	17	1	2	61	81	0.89 (0.67–0.99)	0.98 (0.91–1.00)
	31 (26.1%)	Echelard 2025	2	0	9	49	60	0.18 (0.02–0.52)	1.00 (0.93–1.00)	8	0	4	72	84	0.67 (0.35–0.90)	1.00 (0.95–1.00)
	57 (68.7%)	Lipsyc-Sharf 2022								6	2	1	74	83	0.86 (0.42–1.00)	0.97 (0.91–1.00)
<25.5%	3 (3.8%)	Garcia-Murillas 2025								11	3	0	60	74	1.00 (0.72–1.00)	0.95 (0.87–0.99)
	4 (19%)	Alba-Bernal 2024	1	6	0	11	18	1.00 (0.02–1.00)	0.65 (0.38–0.86)	3	9	0	6	18	1.00 (0.29–1.00)	0.40 (0.16–0.68)
	14（11.8%）	Ademuyiwa FO 2025								6	1	3	68	78	0.67 (0.30–0.93)	0.99 (0.92–1.00)
	19（23.8%）	Stecklein 2023	13	13	8	46	80	0.62 (0.38–0.82)	0.78 (0.65–0.88)
	7 (22.6%)	Ortolan E 2021								7	1	2	14	24	0.78 (0.40–0.97)	0.93 (0.68–1.00)
Abbreviations: TP, true positive; FP, false positive; FN, false negative; TN, true negative.
