# Supplementary material for: Accuracy of ctDNA-based minimal residual disease detection in predicting postoperative recurrence of breast cancer: a meta-analysis
Source: Front Oncol. 2026 Feb 3;16:1735752. doi: 10.3389/fonc.2026.1735752 (PMC12909176; doi:10.3389/fonc.2026.1735752)
Supplement: Supplementary file 2 [file Table2.xlsx]

## Sheet: Sheet1
	Supplementary Table S3. Baseline characteristics of patients in included studies
	Author	Garcia-Murillas	Jacqueline A	Parsons HA	Elliott	Yu-Hsiang Chen	Garcia-Murillas	Cutts	Echelard	Alba-Bernal	Tae Hoon Lee	Ademuyiwa FO	Zaikova E	Stecklein	Lipsyc-Sharf	Ortolan E	R. Cutts	Radovich
	Year	2025	2024	2020	2025	2017	2015	2025	2025	2024	2024	2025	2023	2023	2022	2021	2024	2020
	Country	UK	UK	USA	Canada	USA	UK	UK	Canada	Spain	Korea	USA	Canada	USA	USA	Italy	UK	USA
	Research Design	cohort study	cohort study	cohort study	cohort study	cohort study	cohort study	cohort study	cohort study	cohort study	cohort study	cohort study	cohort study	cohort study	cohort study	cohort study	cohort study	cohort study
	Sample
	N	78	156	142	100	38	55	61	119	21	11	119	130	80	83	26	48	196
	Gender
	Female	78（100%）	156(100%)	142(100%)	100（100%）	38（100%）	55（100%）	61 （100%）	118 (99.2%)	21 (100%)	11（100%）	119（100%）	130（100%）	80（100%）	83（100%）	31（100%）	48（100%）	196（100%）
	Age (years)	50 (25-77)	54（26-87）	35 (23-71)	50（24–79）	47 (21-66)		51 (28-75)	49 (24–79)	9(<50) 12(>50)		49(24–79)	Median 54	48 (25-85)	53（29-71）			49.6 (SD 11.1)
	MRD detection
	ctDNA detection method	WGS	WES	WES	ddPCR	NGS	ddPCR	NGS	WES	ddPCR	NGS	NGS	NGS	NGS	WES	ddPCR	NGS	NGS
	Tumor-informed/agnostic	informed	informed	informed	informed	informed	informed	informed	informed	informed	agnostic	agnostic	agnostic	agnostic	informed	informed	informed	agnostic
	Follow-up time	76 (5-118)	77（8-140）	Median 85.2	39.6（6-92.4）	Median 24	Median 24	55(21-77)	56.4（7.2-92.4）	Median 36.26	48(36–54)	50(7–101)	25（1-53）	Median 31	Median 24 from first sample	36（6-78）	Median 60	Median 17.2
	Receptor Subtype
	TNBC	23 (29.5%)	23(14.7%)	31 (22%)	28（28%）	38（100%）		16 (26%)	32 (26.9%)	7 (33%)	11（100%）	119（100%）	130（100%）	80（100%）		31（100%）	9 (18.8%)	196（100%）
	HER2+	35 (44.8%)	43（27.6%）	25 (18%)	39（39%）			20 (33%)	46 (38.7%)	1 (5%)							5 (10.4%)
	HR+ HER2-	18 (23.1%)	90（57.7%）	86 (61%)	33（33%）			21 (34%)	41 (34.4%)	13 (62%)					83（100%）		34 (70.8%)
	Unknown	2 (2.6%)					55（100%）	4 (7%)
	Stage
	0			3 (2%)
	I	11 (14.1%)	7 (4.5%)	32 (23%)	4（4%）				6 (5.0%)					11（13.8%）
	II	61 (78.2%)	59 (37.8%)	68 (48%)	59（59%）				77 (64.7%)	17 (81%)		105 (88.2%)		50（62.5%）	26（31.3%）	24 (77.4%)
	III	3 (3.8%)	89 (57.1%)	39 (27%)	37（37%）				31 (26.1%)	4 (19%)		14（11.8%）		19（23.8%）	57 (68.7%)	7 (22.6%)
	Unknown	3 (3.8%)	1 (0.6%)			38（100%）	55（100%）	61 （100%）	5 (4.2%)		11（100%）		130（100%）				48（100%）	196（100%）
	Circulating DNA
	ctDNA detected pre-tx	98% (49/50)			96%（91/95）		69% (29/42)	67.8% (38/56)	77.2% (88/114)	90.47% (19/21)		78% (56/72)				77% (10/13)	64.5% (20/31)
	Histology
	Invasive carcinoma	76 (97.4%)	153 (98.1%)	139 (97.9%)	93（93%）	38（100%）	55（100%）	61 （100%）	119（100%）	21 (100%)	11（100%）	119（100%）	130（100%）	80（100%）	83（100%）	31（100%）	48（100%）	196（100%）
	Non-invasive carcinoma			3 (2%)
	Unknown	2 (2.6%)	3 (1.9%)		7（7%）
	Treatment
	Neoadjuvant therapy	76 (97.4%)	48 (30.8%)	130 (92%)	100（100%）	38（100%）	55（100%）	61 （100%）	119 (100%)	21 (100%)	11（100%）	119（100%）	64 (49.2%)	80（100%）	17 (20.5%)	31（100%）	4 (8.3%)	196（100%）
	Surgery	78(100%)	156(100%)	142(100%)	100（100%）	38（100%）	55（100%）	61 （100%）	119 (100%)	21 (100%)	11（100%）	119（100%）	130（100%）	80（100%）	83（100%）	31（100%）	48（100%）	196（100%）
	Adjuvant Endocrine	40 (51.3%)		108 (76%)											83（100%）		34 (70.8%)
	Adjuvant Chemotherapy		99 (63.5%)	130 (92%)		38（100%）					10（90.9%）	35 (29.4%)	66 (50.8%)	39 (49%)	75 (90.4%)	31（100%）		196（100%）
	Adjuvant Targeted therapy														3 (3.6%)		5 (10.4%)
	Radiotherapy			104 (73%)		32（84.2%）					11（100%）		113（87%）	59 (74%)	78 (94.0%)
	For categorical variables, the percentage is shown in parentheses. For continuous variables, the median is shown with the range in parentheses
	WES, whole-exome sequencing; WGS, whole-genome sequencing; NGS, next-generation sequencing; ddPCR, droplet digital PCR
