# Supplementary material for: Accuracy of ctDNA-based minimal residual disease detection in predicting postoperative recurrence of breast cancer: a meta-analysis
Source: Front Oncol. 2026 Feb 3;16:1735752. doi: 10.3389/fonc.2026.1735752 (PMC12909176; doi:10.3389/fonc.2026.1735752)
Supplement: Supplementary file 3 [file Table3.xlsx]

## Sheet: 数据来源
Supplementary Table S5. Description of Landmark and Surveillance strategy of each included study.
Study	Landmark (the first blood draw after surgery)	Surveillance (involved at least two ctDNA tests per patient)	Data souce
Garcia-Murillas 2025	NA	every 3 months during the first year, and every 6 months thereafter after surgery	Figure 1A
Jacqueline A 2024	NA	time from surgery to first blood sample ranged from 3 to 57 months,up to 12 years with semiannual blood sampling	Figure 1B
Parsons HA 2020	1 year after surgery	NA	Figure 4B
Elliott 2025	within 60 days after completing definitive surgery	≥60 days after surgery with a planned frequency of every 6 to 12 months	Figure 4
Yu-Hsiang Chen 2017	NA	Cycles 1 and 2 of the combination phase,and during weeks 1 and 5 of the maintenance phase after surgery	Figure 4,Figure 5
Garcia-Murillas 2015	2-4 weeks after surgery	Every 6 months during follow-up	Figure 4,Figure 5,Figure 6
Cutts 2025	≤8 weeks after surgery	Every 3 months during the first 2 years,then every 6 months	Figure 2
Echelard 2025	within 60 days after completing definitive surgery	≥60 days after surgery with a planned frequency of every 6 to 12 months	Table 2,Table 3,Figure 5
Alba-Bernal 2024	1 month after surgery	every 6 months	Figure 2,Figure 5
Tae Hoon Lee 2024	before radiotherapy after surgery	NA	Table 1
Ademuyiwa FO 2025	NA	every 6 months after surgery or after adjuvant therapy for 5 years	Supplementary Figure S2,Figure S3,Figure S4
Zaikova E 2023	within 7 months after curative treatment	NA	Figure 1
Stecklein 2023	Within 1-6 months after curative treatment	NA	Figure 1
Lipsyc-Sharf 2022	NA	every 6-12 months from first sample	Figure 2
Ortolan E 2021	NA	median of 81.5 days for the first post-operative blood sample from surgery，then with semiannual clinical examination	Figure 4
R. Cutts 2024	1-14 weeks post-operatively, before adjuvant therapy	NA	Figure 4
Radovich 2020	at time before adjuvant chemotherapy	NA	eFigure 4 in Supplement 2
NA: Not applicable
